# Supplementary material for: Evaluation of colonization and mutualistic endophytic symbiosis of Escherichia coli with tomato and Bermuda grass seedlings
Source: PeerJ. 2022 Aug 10;10:e13879. doi: 10.7717/peerj.13879 (PMC9375544; doi:10.7717/peerj.13879)
Supplement: Supplemental Information 3 — 1. Raw data: Effect of inoculation of E. coli (treatment) on root-shoot length in tomato seedlings. 2. Raw data 2: Effect of inoculation of E. coli (treatment) on root-shoot length in Bermuda seedlings. 3. Raw data: For photosynthetic Pigments (Chl a, b and carotenoids) (mg g−1 fresh weight). [file peerj-10-13879-s003.csv]

1. Raw data: Effect of inoculation of E. coli (treatment) on root- shoot length in tomato seedlings.
	Tomato 18 days old Seedlings
Root length (CM)			Shoot length (CM)
Control	Treatment		Control	Treatment
1	1.5		6	6
1.5	2		6.5	8.5
1.4	2.4		7	7.8
1.6	3.5		5.8	6.8
1.5	2.4		7	6.9
1.2	2		7	6.2
1	1.2		6.2	4.5
1.5	1		6	7.1
1.1	3.2		6.2	7.2
1.3	3.8		7.5	7.2
1.4	2.3		6.5	6.5
1.5	3.4		7	6
2.1	2.3		7.4	7.2
0.5	4.5		4	6.5
0.9	1.9		7	5.5
1.2	1.8		7.5	8.2
1.1	2		6.5	6
1.3	1.8		6.5	6.3
2. Raw data 2: Effect of inoculation of E. coli (treatment) on root- shoot length in Bermuda seedlings
		Bermuda 15 days old seedlings
Root length (CM)			Shoot length (CM)
Control	Treatment		Control	Treatment
0.2	0.9		1.7	2.1
0.2	0.6		1.6	2
0.3	0.5		1.7	2.1
0.2	0.2		1.8	1.3
0.5	0.3		1.8	2.2
0.3	0.3		2.1	1.7
0.4	0.4		2	1.6
0.2	0.2		2.2	2.2
0.2	0.6		2.4	1.5
0.2	0.4		1.6	2
0.2	0.6		1.5	1.9
0.4	0.3		1.8	2.1
0.5	0.4		1.7	2
0.3	0.3		1.9	2
0.2	0.2		2.1	2.2
0.3	0.3		1.8	1.7
0.3	0.8		1.9	2.2
0.3	0.5		2	2
0.2	0.5		2.3	1.8
0.3	0.2		1.6	1.6
0.2	0.5		1.7	1.5
0.2	0.3		1.7	1.5
0.3	0.3		1.5	2.2
0.2	0.4		1.6	2.1
0.2	0.7		1.8	2.1
0.2	0.6		1.4	1.8
3. Raw data: For photosynthetic Pigments (Chla, b and carotenoids) (mg g-1 fresh weight).
	Chla		Chlb		Carotenoids
	Control	Treatment	Control	treatment	Control	treatment
R1	0.555822	0.702189	0.248688	0.352494	8.04759132	9.529894956
R2	0.530879	0.691632	0.228303	0.39582	7.684139358	9.286362864
R3	0.518238	0.728006	0.24282	0.411993	8.012286456	9.78873
